# Supplementary material for: Benzo(a)pyrene and Cerium Dioxide Nanoparticles in Co-Exposure Impair Human Trophoblast Cell Stress Signaling
Source: Int J Mol Sci. 2023 Mar 12;24(6):5439. doi: 10.3390/ijms24065439 (PMC10049531; doi:10.3390/ijms24065439)
Supplement: Supplementary file 1 [file ijms-24-05439-s001.zip]

Archive with 3 entries (3 files):
- Figure S1. Diapositive10.pdf
- Figure S2. Diapositive11.pdf
- Figure S3. Diapositive12.pdf
